# Supplementary material for: 3,4-Dihy­droxy­phenethyl acetate
Source: Acta Crystallogr Sect E Struct Rep Online. 2011 Jul 9;67(Pt 8):o1996. doi: 10.1107/S1600536811026730 (PMC3213451; doi:10.1107/S1600536811026730)
Supplement: Supplementary file 2 [file e-67-o1996-Isup2.hkl]

# 
# h,k,l, Fc-squared, Fo-squared, sigma(Fo-squared) and status flag 
# 
data_I
_shelx_title ' X in P2(1)/n' 
_shelx_refln_list_code          4 
_shelx_F_calc_maximum      181.32 
_exptl_crystal_F_000       416.00 
_reflns_d_resolution_high  0.8278 
 
loop_ 
 _symmetry_equiv_pos_as_xyz 
 'x, y, z' 
 '-x+1/2, y+1/2, -z+1/2' 
 '-x, -y, -z' 
 'x-1/2, -y-1/2, z-1/2' 
 
_cell_length_a    11.0880 
_cell_length_b     7.7100 
_cell_length_c    12.6870 
_cell_angle_alpha  90.000 
_cell_angle_beta  114.500 
_cell_angle_gamma  90.000 
 
_shelx_F_squared_multiplier     1.000 
 
loop_ 
 _refln_index_h 
 _refln_index_k 
 _refln_index_l 
 _refln_F_squared_calc 
 _refln_F_squared_meas 
 _refln_F_squared_sigma 
 _refln_observed_status 
   2   0   0    12093.26    10752.69     68.51 o 
   4   0   0     1464.39     1442.00     26.07 o 
   6   0   0     2382.55     2459.08     43.37 o 
   8   0   0      191.14      153.23      3.18 o 
  10   0   0       72.53       72.66      2.75 o 
  12   0   0       25.54       28.09      2.24 o 
   1   1   0      551.50      558.12      7.22 o 
   2   1   0      358.67      360.13     11.95 o 
   3   1   0      948.15      882.52     12.82 o 
   4   1   0        0.18        0.21      0.23 o 
   5   1   0       29.92       24.24      1.29 o 
   6   1   0        0.57        0.58      0.53 o 
   7   1   0      154.22      164.37      2.13 o 
   8   1   0        1.10        0.79      0.65 o 
   9   1   0       41.88       43.94      2.95 o 
  10   1   0        2.26        2.84      1.54 o 
  11   1   0        1.99        2.44      1.91 o 
  12   1   0        0.78       -1.03      1.03 o 
   0   2   0     5975.63     7111.23     90.50 o 
   1   2   0    32876.59    44589.55   2075.81 o 
   2   2   0        2.19        1.62      0.35 o 
   3   2   0      161.24      128.86      1.31 o 
   4   2   0        0.61       -0.27      0.32 o 
   5   2   0     1280.13     1374.41     38.20 o 
   6   2   0      345.79      349.56      4.64 o 
   7   2   0       45.85       53.56      1.83 o 
   8   2   0       67.28       55.28      5.20 o 
   9   2   0       86.02       83.04      1.94 o 
  10   2   0        2.31        1.71      0.93 o 
  11   2   0       25.47       26.37      1.53 o 
   1   3   0     1128.86     1071.41     10.43 o 
   2   3   0       14.69       10.77      0.53 o 
   3   3   0       47.99       39.88      1.04 o 
   4   3   0      103.92       96.99      1.42 o 
   5   3   0        3.41        3.78      0.59 o 
   6   3   0      143.48      143.12      2.01 o 
   7   3   0       86.42       94.49      1.83 o 
   8   3   0        0.94        0.87      0.70 o 
   9   3   0        7.86        8.74      0.93 o 
  10   3   0        5.41        6.90      0.97 o 
  11   3   0        9.13        9.05      1.14 o 
   0   4   0     2256.44     2311.50     75.07 o 
   1   4   0      743.70      800.02      3.79 o 
   2   4   0     1813.97     1756.56     58.95 o 
   3   4   0       18.95       16.84      0.91 o 
   4   4   0       35.48       44.42      1.12 o 
   5   4   0      107.12       96.69      1.68 o 
   6   4   0        6.83        5.74      0.76 o 
   7   4   0        2.49        4.10      0.73 o 
   8   4   0        0.36        1.20      0.70 o 
   9   4   0       19.83       21.21      1.70 o 
  10   4   0       11.28        9.58      1.20 o 
  11   4   0        8.79       11.88      1.74 o 
   1   5   0       31.47       28.97      1.03 o 
   2   5   0       76.39       58.43      1.32 o 
   3   5   0        0.25        0.62      1.04 o 
   4   5   0       15.45       11.63      1.83 o 
   5   5   0      150.09      154.82      2.30 o 
   6   5   0       72.78       69.50      1.74 o 
   7   5   0        4.47        4.93      0.85 o 
   8   5   0        2.10        3.61      0.85 o 
   9   5   0        0.00        0.33      1.04 o 
  10   5   0        0.18       -0.62      1.06 o 
   0   6   0       67.83       63.92      2.54 o 
   1   6   0       42.90       36.37      1.21 o 
   2   6   0      126.70      112.31      2.01 o 
   3   6   0       84.86       73.69      2.79 o 
   4   6   0        4.54        4.89      0.82 o 
   5   6   0       78.59       78.45      2.12 o 
   6   6   0        0.06        0.46      0.82 o 
   7   6   0        9.28       11.92      1.09 o 
   8   6   0        0.03        0.50      0.93 o 
   9   6   0        1.33       -0.21      1.06 o 
   1   7   0        0.42        0.86      0.82 o 
   2   7   0        2.73        2.45      0.88 o 
   3   7   0        0.19        1.25      1.25 o 
   4   7   0       18.50       23.12      1.18 o 
   5   7   0       58.37       60.90      3.62 o 
   6   7   0       13.71       14.45      1.70 o 
   7   7   0        7.49        6.66      1.14 o 
   8   7   0        0.34        0.58      1.25 o 
   0   8   0        7.26        4.75      1.09 o 
   1   8   0        3.14        2.49      1.50 o 
   2   8   0        0.48        1.43      0.91 o 
   3   8   0       10.14        6.66      1.14 o 
   4   8   0       61.31       61.00      2.00 o 
   5   8   0        4.74        5.28      1.20 o 
   6   8   0       16.95       16.71      1.53 o 
   1   9   0        0.01        0.28      1.03 o 
   2   9   0        3.88        3.81      1.14 o 
   3   9   0        2.31        1.99      1.23 o 
 -11   0   1        0.01        1.25      1.25 o 
  -9   0   1        5.53        3.57      1.00 o 
  -7   0   1       16.10       21.69      1.16 o 
  -5   0   1     1759.16     1766.08     32.09 o 
  -3   0   1      565.30      536.14      3.07 o 
  -1   0   1        6.16        7.32      0.25 o 
   1   0   1     5273.64     4068.08     33.56 o 
   3   0   1      587.58      572.31      3.57 o 
   5   0   1     1111.40     1186.52      6.68 o 
   7   0   1        2.56       -0.66      0.75 o 
   9   0   1       15.98       14.29      1.50 o 
  11   0   1       39.33       36.00      2.33 o 
 -12   1   1       31.88       26.38      1.56 o 
 -11   1   1       37.91       37.54      2.16 o 
 -10   1   1      142.22      144.25      2.51 o 
  -9   1   1       15.03       15.37      0.93 o 
  -8   1   1        0.15       -0.53      0.53 o 
  -7   1   1        4.03        5.99      0.65 o 
  -6   1   1       50.77       56.62      1.18 o 
  -5   1   1      227.47      238.09      1.99 o 
  -4   1   1        0.66        2.50      1.79 o 
  -3   1   1     1466.99     1354.12     15.71 o 
  -2   1   1     1860.22     1813.26     19.65 o 
  -1   1   1        4.05        4.29      0.21 o 
   0   1   1       35.11       38.89      0.29 o 
   1   1   1      844.52      871.85     20.24 o 
   2   1   1      562.94      523.83     14.21 o 
   3   1   1        0.18        1.14      0.23 o 
   4   1   1      107.55       99.91      1.96 o 
   5   1   1      136.40      127.29      3.72 o 
   6   1   1       41.06       42.12      1.09 o 
   7   1   1       28.48       25.96      1.04 o 
   8   1   1        0.56        1.83      0.66 o 
   9   1   1       17.47       18.13      1.75 o 
  10   1   1       76.51       76.89      2.03 o 
  11   1   1       14.68       16.06      1.29 o 
 -12   2   1        1.27        0.09      1.05 o 
 -11   2   1        0.00        1.33      0.91 o 
 -10   2   1        0.52       -1.08      1.08 o 
  -9   2   1       16.98       12.48      1.00 o 
  -8   2   1        4.39        4.41      0.65 o 
  -7   2   1        7.60        8.70      0.67 o 
  -6   2   1      303.69      319.11     27.88 o 
  -5   2   1      225.17      278.97      2.26 o 
  -4   2   1      660.77      679.30      3.18 o 
  -3   2   1       43.12       41.22      0.77 o 
  -2   2   1      214.10      191.61      1.38 o 
  -1   2   1      322.00      318.93      2.36 o 
   0   2   1      678.33      732.30     16.08 o 
   1   2   1     2444.19     2661.98     44.27 o 
   2   2   1      558.25      632.91      7.72 o 
   3   2   1        1.14        0.83      0.29 o 
   4   2   1      943.65     1008.77      4.20 o 
   5   2   1        8.46        7.51      0.61 o 
   6   2   1      185.52      186.64      2.25 o 
   7   2   1      197.84      188.49      6.28 o 
   8   2   1        0.44       -0.19      1.20 o 
   9   2   1        0.63       -0.10      0.79 o 
  10   2   1       47.01       49.50      2.16 o 
  11   2   1        0.34       -0.84      1.03 o 
 -11   3   1       79.53       80.15      2.23 o 
 -10   3   1        0.38        1.04      0.82 o 
  -9   3   1       43.66       46.60      2.33 o 
  -8   3   1        3.97        7.17      0.76 o 
  -7   3   1        1.08        2.24      0.53 o 
  -6   3   1        4.66        6.35      0.56 o 
  -5   3   1       18.72       12.80      0.65 o 
  -4   3   1      890.75      926.88      4.12 o 
  -3   3   1      239.76      257.45      2.03 o 
  -2   3   1       57.89       74.58      1.75 o 
  -1   3   1      561.65      575.05      2.75 o 
   0   3   1      345.04      397.75      4.31 o 
   1   3   1      491.16      506.55      4.42 o 
   2   3   1     1374.99     1362.24     19.52 o 
   3   3   1       20.96       30.93      1.12 o 
   4   3   1      136.31      132.08      1.68 o 
   5   3   1       36.45       34.33      1.50 o 
   6   3   1       37.58       35.95      2.08 o 
   7   3   1       18.62       18.91      1.08 o 
   8   3   1       42.43       38.74      1.79 o 
   9   3   1       44.69       44.77      1.66 o 
  10   3   1        0.09       -0.29      0.91 o 
  11   3   1       31.17       32.78      1.73 o 
 -11   4   1        0.98        2.45      1.05 o 
 -10   4   1        9.40        8.16      1.05 o 
  -9   4   1        0.07        0.17      0.79 o 
  -8   4   1        1.00        2.08      0.65 o 
  -7   4   1       47.41       52.24      4.16 o 
  -6   4   1       12.92       18.59      0.94 o 
  -5   4   1       28.48       32.85      1.03 o 
  -4   4   1       31.97       34.62      1.00 o 
  -3   4   1      175.22      170.77      1.90 o 
  -2   4   1      151.21      134.99      1.66 o 
  -1   4   1        9.83       16.41      0.83 o 
   0   4   1      248.56      272.21      3.39 o 
   1   4   1        7.73        5.39      1.20 o 
   2   4   1      344.87      378.79     20.45 o 
   3   4   1      369.34      390.35      4.48 o 
   4   4   1        3.66        3.99      0.59 o 
   5   4   1      193.31      189.81      3.31 o 
   6   4   1      204.79      217.47      3.01 o 
   7   4   1      104.40       96.25      2.00 o 
   8   4   1       31.35       31.76      1.41 o 
   9   4   1       22.69       23.97      1.38 o 
  10   4   1        0.19        0.39      0.96 o 
 -10   5   1       21.04       25.44      1.49 o 
  -9   5   1        0.69        1.20      0.88 o 
  -8   5   1       10.82       11.76      1.06 o 
  -7   5   1        0.79        0.39      0.79 o 
  -6   5   1       12.29       12.73      0.94 o 
  -5   5   1       45.88       39.51      2.12 o 
  -4   5   1       21.20       24.70      1.12 o 
  -3   5   1       42.93       50.25      1.37 o 
  -2   5   1      141.11      153.63      2.01 o 
  -1   5   1        0.63        0.54      0.62 o 
   0   5   1      536.24      540.61      5.62 o 
   1   5   1      417.68      436.39      3.23 o 
   2   5   1        3.23        1.87      0.65 o 
   3   5   1       31.82       24.60      1.03 o 
   4   5   1       36.74       39.19      1.26 o 
   5   5   1       17.34       18.30      1.06 o 
   6   5   1       67.51       70.53      1.79 o 
   7   5   1       33.96       33.60      3.16 o 
   8   5   1       16.60       15.45      1.20 o 
   9   5   1        0.34        1.66      0.88 o 
  -9   6   1        4.79        3.99      1.06 o 
  -8   6   1        3.98        1.45      0.97 o 
  -7   6   1        0.54        1.25      0.85 o 
  -6   6   1        0.19        1.17      0.96 o 
  -5   6   1        1.78        1.61      0.83 o 
  -4   6   1        1.27        0.37      0.73 o 
  -3   6   1       25.49       21.66      1.75 o 
  -2   6   1        0.03        0.38      0.61 o 
  -1   6   1        0.53        2.87      0.65 o 
   0   6   1       34.49       33.63      0.84 o 
   1   6   1       43.97       44.88      1.95 o 
   2   6   1        7.78        5.49      0.88 o 
   3   6   1       71.19       60.94      1.59 o 
   4   6   1       73.85       71.36      2.58 o 
   5   6   1       43.64       47.30      1.62 o 
   6   6   1      123.14      119.86      2.48 o 
   7   6   1       29.49       31.05      1.53 o 
   8   6   1        0.34       -0.16      1.54 o 
  -8   7   1        0.01        1.12      1.00 o 
  -7   7   1        0.06       -0.97      0.97 o 
  -6   7   1        0.25        0.21      0.94 o 
  -5   7   1        0.38        1.62      0.82 o 
  -4   7   1        0.70        2.45      0.82 o 
  -3   7   1       10.03       10.33      1.79 o 
  -2   7   1        0.07        0.50      0.91 o 
  -1   7   1      127.42      130.04      4.00 o 
   0   7   1       26.30       24.76      1.24 o 
   1   7   1       19.70       22.79      1.41 o 
   2   7   1        8.13        6.22      0.97 o 
   3   7   1       15.54       13.62      1.14 o 
   4   7   1        0.15       -0.33      0.91 o 
   5   7   1       48.92       49.65      1.79 o 
   6   7   1       12.61       12.37      1.23 o 
   7   7   1        0.34        2.18      0.91 o 
  -6   8   1        4.44        4.11      1.12 o 
  -5   8   1        0.84        2.24      1.00 o 
  -4   8   1        2.40        2.74      1.49 o 
  -3   8   1        2.92        1.91      1.00 o 
  -2   8   1        0.02       -0.05      1.00 o 
  -1   8   1        7.11        6.90      1.00 o 
   0   8   1        1.62        1.60      0.64 o 
   1   8   1        3.24        4.67      0.97 o 
   2   8   1        8.13        5.79      1.11 o 
   3   8   1        6.53        6.13      2.20 o 
   4   8   1        0.03        1.93      1.03 o 
   5   8   1       46.17       43.38      1.88 o 
  -3   9   1        3.52        2.08      1.17 o 
  -2   9   1        7.61       10.32      1.23 o 
  -1   9   1        3.56        1.79      1.23 o 
   0   9   1       12.57       18.39      2.06 o 
   1   9   1        0.00       -1.09      1.09 o 
   2   9   1        0.02        1.51      1.05 o 
 -12   0   2       22.80       21.19      1.91 o 
 -10   0   2        7.63        4.40      1.33 o 
  -8   0   2      204.52      193.16      3.35 o 
  -6   0   2      205.35      218.87      2.94 o 
  -4   0   2       27.87       30.55      0.92 o 
  -2   0   2     1855.12     1537.21     20.01 o 
   0   0   2     1230.83     1113.02     10.90 o 
   2   0   2      999.19      787.59     16.90 o 
   4   0   2      106.21      119.33      2.01 o 
   6   0   2      143.52      174.06      3.09 o 
   8   0   2       34.81       29.60      1.83 o 
  10   0   2        0.66        2.08      1.33 o 
 -12   1   2       27.39       24.89      1.50 o 
 -11   1   2       53.69       44.17      1.65 o 
 -10   1   2       13.06        9.42      0.94 o 
  -9   1   2       21.78       26.17      1.70 o 
  -8   1   2        6.28        6.42      0.70 o 
  -7   1   2       10.98       15.32      1.12 o 
  -6   1   2      138.41      169.31      1.83 o 
  -5   1   2      391.35      506.79      2.80 o 
  -4   1   2      460.77      504.81      6.87 o 
  -3   1   2      635.41      613.67     10.22 o 
  -2   1   2        2.51        3.64      0.29 o 
  -1   1   2     3190.98     3554.59     22.92 o 
   0   1   2      989.58     1001.96      7.99 o 
   1   1   2     1178.30     1140.20     66.17 o 
   2   1   2      223.97      200.68      2.67 o 
   3   1   2      204.73      201.00      1.67 o 
   4   1   2      142.79      162.60      2.89 o 
   5   1   2      141.42      142.21      5.69 o 
   6   1   2       44.13       33.97      2.62 o 
   7   1   2      126.80      122.72      2.03 o 
   8   1   2      156.48      152.24      2.54 o 
   9   1   2      120.06      113.02      2.33 o 
  10   1   2        3.74        0.80      1.66 o 
  11   1   2        0.11       -0.66      1.00 o 
 -12   2   2        3.01        5.77      2.66 o 
 -11   2   2       13.40       16.62      1.09 o 
 -10   2   2        0.43        0.79      0.96 o 
  -9   2   2        3.38        4.20      0.76 o 
  -8   2   2       43.01       43.27      3.33 o 
  -7   2   2      214.21      209.60      5.24 o 
  -6   2   2       52.08       40.39      1.00 o 
  -5   2   2       46.13       44.40      1.62 o 
  -4   2   2      404.94      468.46      2.59 o 
  -3   2   2      171.56      174.91      1.49 o 
  -2   2   2      193.35      195.53      1.43 o 
  -1   2   2     1762.53     1827.81     45.11 o 
   0   2   2     2898.08     2989.26     59.77 o 
   1   2   2      944.75      943.04     13.77 o 
   2   2   2      942.78      959.29     15.07 o 
   3   2   2      198.26      192.48     10.72 o 
   4   2   2       68.36       58.69      1.12 o 
   5   2   2       16.28       19.97      1.12 o 
   6   2   2      345.97      373.65     10.53 o 
   7   2   2       58.43       58.26      3.12 o 
   8   2   2       32.17       34.88      1.35 o 
   9   2   2        1.44        1.33      0.79 o 
  10   2   2        9.84       11.61      2.28 o 
  11   2   2        0.00       -0.40      1.03 o 
 -12   3   2       13.11       14.61      2.82 o 
 -11   3   2        5.43        6.52      1.05 o 
 -10   3   2        5.39        4.75      0.91 o 
  -9   3   2       13.02       10.78      0.88 o 
  -8   3   2       21.84       24.57      1.09 o 
  -7   3   2        0.44       -0.13      0.83 o 
  -6   3   2      129.29      126.56      5.93 o 
  -5   3   2       90.66       88.34      1.42 o 
  -4   3   2      205.83      231.59      6.93 o 
  -3   3   2       33.73       29.01      1.17 o 
  -2   3   2       39.71       42.80      0.82 o 
  -1   3   2       58.39       69.46      1.00 o 
   0   3   2     1859.08     1977.62     43.57 o 
   1   3   2       58.79       57.81      2.17 o 
   2   3   2       54.17       45.22      0.96 o 
   3   3   2      119.84      104.30      1.48 o 
   4   3   2       83.99       91.21      1.47 o 
   5   3   2       41.82       31.16      1.09 o 
   6   3   2        0.86        1.24      0.79 o 
   7   3   2       97.45       89.54      1.94 o 
   8   3   2      113.35      107.95      3.67 o 
   9   3   2        1.19       -0.17      0.88 o 
  10   3   2       11.58       11.90      1.62 o 
 -11   4   2        0.69       -0.24      1.03 o 
 -10   4   2        0.24        1.82      1.45 o 
  -9   4   2        0.32        0.71      0.70 o 
  -8   4   2        4.81        4.83      0.82 o 
  -7   4   2       32.55       36.20      1.62 o 
  -6   4   2       71.96       65.40      1.44 o 
  -5   4   2      124.62      124.78      1.83 o 
  -4   4   2        1.56        0.25      0.66 o 
  -3   4   2      224.64      255.65      3.19 o 
  -2   4   2      119.29      116.20      3.22 o 
  -1   4   2       24.47       26.12      0.79 o 
   0   4   2      662.66      713.47     10.74 o 
   1   4   2     1901.57     1797.80     88.03 o 
   2   4   2      234.79      211.83      3.49 o 
   3   4   2       61.88       66.17      1.32 o 
   4   4   2        6.28        5.00      0.70 o 
   5   4   2      286.93      297.53      4.58 o 
   6   4   2        0.01        0.94      0.73 o 
   7   4   2      264.96      274.15      3.81 o 
   8   4   2        1.33        0.41      0.91 o 
   9   4   2        1.30        3.33      1.70 o 
  10   4   2        1.30        2.73      1.08 o 
 -10   5   2        0.73        0.04      1.45 o 
  -9   5   2        1.06        1.20      0.82 o 
  -8   5   2       19.23       18.09      1.14 o 
  -7   5   2        0.00        0.33      0.75 o 
  -6   5   2        0.39        0.62      0.70 o 
  -5   5   2       65.48       65.10      1.54 o 
  -4   5   2       32.62       28.95      1.06 o 
  -3   5   2       11.78       11.96      0.83 o 
  -2   5   2       17.45       17.83      0.82 o 
  -1   5   2       19.85       22.52      1.33 o 
   0   5   2      174.17      192.34      3.30 o 
   1   5   2      174.86      157.86      5.06 o 
   2   5   2       23.29       21.70      0.94 o 
   3   5   2       11.72       11.27      2.24 o 
   4   5   2        0.01        0.23      0.67 o 
   5   5   2        0.13       -0.62      0.76 o 
   6   5   2       68.01       69.62      1.79 o 
   7   5   2        9.13        5.81      1.11 o 
   8   5   2        0.00       -0.86      0.97 o 
   9   5   2        4.20        4.28      1.03 o 
  -9   6   2        0.87        0.12      0.91 o 
  -8   6   2        3.04        2.67      0.97 o 
  -7   6   2        0.07       -0.38      1.99 o 
  -6   6   2       12.55       10.22      1.09 o 
  -5   6   2        8.37        8.23      0.88 o 
  -4   6   2       38.73       38.61      2.25 o 
  -3   6   2        8.47        8.16      1.83 o 
  -2   6   2       18.88       21.82      1.00 o 
  -1   6   2       28.90       28.64      2.08 o 
   0   6   2      129.75      128.77      1.50 o 
   1   6   2      213.20      206.04      3.18 o 
   2   6   2      201.26      198.96      2.63 o 
   3   6   2       25.58       18.96      1.12 o 
   4   6   2       20.20       22.13      1.20 o 
   5   6   2        0.45        1.98      0.85 o 
   6   6   2      138.92      140.65      2.71 o 
   7   6   2        8.86        8.66      1.20 o 
   8   6   2        9.08        9.61      1.62 o 
  -8   7   2        5.73        6.35      1.06 o 
  -7   7   2       10.37       11.45      1.23 o 
  -6   7   2        0.67        0.27      0.91 o 
  -5   7   2        2.65        3.37      0.88 o 
  -4   7   2        8.95        7.47      0.97 o 
  -3   7   2        6.13        5.56      0.91 o 
  -2   7   2        1.53        1.42      0.82 o 
  -1   7   2       20.77       17.87      1.18 o 
   0   7   2        3.44        3.27      0.62 o 
   1   7   2       39.19       34.89      1.41 o 
   2   7   2       37.00       27.13      2.04 o 
   3   7   2        5.25        2.27      0.98 o 
   4   7   2       12.56       12.23      1.29 o 
   5   7   2        5.27        5.29      1.12 o 
   6   7   2        3.64        5.44      1.09 o 
   7   7   2        0.53       -0.53      1.03 o 
  -6   8   2        1.97        2.01      1.09 o 
  -5   8   2        8.72       11.49      1.14 o 
  -4   8   2        0.00       -0.43      2.33 o 
  -3   8   2        2.29        1.27      1.03 o 
  -2   8   2        1.61        3.44      0.93 o 
  -1   8   2        2.20        1.32      1.95 o 
   0   8   2       18.98       17.03      0.88 o 
   1   8   2        8.25        5.63      1.12 o 
   2   8   2       28.83       20.86      1.41 o 
   3   8   2        2.32        3.11      1.25 o 
   4   8   2        1.19        1.37      1.06 o 
   5   8   2       14.07       15.71      1.41 o 
  -3   9   2        0.06       -1.00      1.45 o 
  -2   9   2        2.84        3.33      1.45 o 
  -1   9   2        4.90        3.80      1.09 o 
   0   9   2        3.18        2.10      0.79 o 
   1   9   2        0.18       -0.25      1.00 o 
 -13   0   3       26.41       39.97      2.49 o 
 -11   0   3       49.71       41.92      2.33 o 
  -9   0   3       10.45       10.14      1.16 o 
  -7   0   3       69.92       71.24      1.92 o 
  -5   0   3      258.22      244.44      2.70 o 
  -3   0   3      955.91      765.74     16.43 o 
  -1   0   3        1.68        1.00      0.25 o 
   1   0   3     2844.99     2381.47     31.34 o 
   3   0   3      392.20      370.17      3.40 o 
   5   0   3      344.79      279.41      3.71 o 
   7   0   3      623.79      661.68      6.71 o 
   9   0   3        4.59        4.49      1.58 o 
 -12   1   3        1.17        1.38      1.00 o 
 -11   1   3       37.98       37.67      1.91 o 
 -10   1   3      388.78      366.57      3.78 o 
  -9   1   3      160.06      151.79      2.33 o 
  -8   1   3      119.31      101.01      1.77 o 
  -7   1   3      121.31      117.87      1.71 o 
  -6   1   3      254.48      281.78      2.32 o 
  -5   1   3       58.68       64.26      1.06 o 
  -4   1   3     1764.44     1734.54     20.48 o 
  -3   1   3      586.43      617.58      6.32 o 
  -2   1   3      266.07      252.70      1.71 o 
  -1   1   3      104.00      101.56      0.95 o 
   0   1   3        5.70        5.84      0.21 o 
   1   1   3     1215.12     1203.47     51.21 o 
   2   1   3      815.96      847.46      7.28 o 
   3   1   3      169.85      154.60      1.60 o 
   4   1   3      164.38      149.65      1.78 o 
   5   1   3       53.64       53.38      1.96 o 
   6   1   3        6.04        3.62      0.70 o 
   7   1   3       27.15       24.69      1.23 o 
   8   1   3        0.31        2.19      0.91 o 
   9   1   3        5.85        3.90      0.99 o 
  10   1   3       13.03       13.26      1.17 o 
 -12   2   3        0.95        3.03      0.97 o 
 -11   2   3        8.37        9.68      1.12 o 
 -10   2   3       10.57        8.04      1.00 o 
  -9   2   3        4.62        2.81      1.16 o 
  -8   2   3       11.99       13.86      0.88 o 
  -7   2   3      193.12      176.41      3.52 o 
  -6   2   3        0.16        2.18      0.41 o 
  -5   2   3      173.26      171.35      1.78 o 
  -4   2   3      190.63      208.56      2.86 o 
  -3   2   3      130.74      139.18      1.68 o 
  -2   2   3      644.15      723.82      2.90 o 
  -1   2   3       42.04       38.52      0.83 o 
   0   2   3      183.14      198.75      1.10 o 
   1   2   3     1531.16     1552.15     19.50 o 
   2   2   3        0.48        1.08      0.35 o 
   3   2   3        6.59        7.44      0.53 o 
   4   2   3      294.97      257.21      7.24 o 
   5   2   3        4.98        9.40      0.79 o 
   6   2   3      331.04      344.81      8.03 o 
   7   2   3       40.03       40.49      3.58 o 
   8   2   3       99.86      111.68      2.30 o 
   9   2   3        9.97        8.85      1.06 o 
  10   2   3        3.19        5.80      1.62 o 
 -12   3   3        7.45        7.33      1.14 o 
 -11   3   3       47.12       46.02      1.68 o 
 -10   3   3        7.93        7.13      1.54 o 
  -9   3   3      222.76      203.74      6.32 o 
  -8   3   3       81.17       80.47      4.58 o 
  -7   3   3       71.03       74.23      1.53 o 
  -6   3   3       13.13       14.13      1.54 o 
  -5   3   3        4.18       13.73      2.70 o 
  -4   3   3        7.56        9.31      0.53 o 
  -3   3   3       56.38       48.24      0.94 o 
  -2   3   3      572.72      613.20      7.05 o 
  -1   3   3        1.50        3.71      0.41 o 
   0   3   3      908.77      974.67      9.07 o 
   1   3   3        8.43       12.60      1.99 o 
   2   3   3      193.19      237.87      2.43 o 
   3   3   3        0.12        0.71      0.41 o 
   4   3   3       59.69       53.18      1.24 o 
   5   3   3        0.39        1.00      0.66 o 
   6   3   3      143.59      140.90      2.27 o 
   7   3   3       12.42       13.44      1.74 o 
   8   3   3        0.26        0.33      0.91 o 
   9   3   3        5.74        3.57      1.06 o 
  10   3   3        2.98        2.33      1.05 o 
 -11   4   3        9.80        7.86      1.32 o 
 -10   4   3        1.26        1.32      1.62 o 
  -9   4   3        0.47        1.01      1.87 o 
  -8   4   3        8.93        7.92      0.91 o 
  -7   4   3       50.00       45.62      1.46 o 
  -6   4   3       30.83       29.04      1.09 o 
  -5   4   3      283.02      281.51      5.93 o 
  -4   4   3        1.29        0.93      0.44 o 
  -3   4   3      157.63      188.07      4.48 o 
  -2   4   3       41.77       42.63      1.03 o 
  -1   4   3      301.50      335.55      5.19 o 
   0   4   3      164.97      201.72      2.33 o 
   1   4   3      263.36      259.61      3.66 o 
   2   4   3      127.02      151.62      1.95 o 
   3   4   3       82.83       76.56      1.50 o 
   4   4   3        2.32        2.67      0.65 o 
   5   4   3      169.29      164.82      8.94 o 
   6   4   3       12.87       13.40      1.37 o 
   7   4   3       14.54       14.37      1.70 o 
   8   4   3        0.03       -0.28      1.66 o 
   9   4   3        3.60        2.81      1.09 o 
 -11   5   3        5.37        5.45      1.17 o 
 -10   5   3       13.45       12.76      2.24 o 
  -9   5   3       18.32       21.15      1.26 o 
  -8   5   3       85.68       79.90      1.94 o 
  -7   5   3       14.40       13.69      1.62 o 
  -6   5   3        2.14        3.76      0.87 o 
  -5   5   3        0.77        1.04      0.65 o 
  -4   5   3       61.00       78.55      1.59 o 
  -3   5   3       25.95       27.67      1.12 o 
  -2   5   3        4.39        3.70      0.59 o 
  -1   5   3        0.37        1.08      0.66 o 
   0   5   3        1.30        1.25      0.49 o 
   1   5   3      229.07      258.16      5.24 o 
   2   5   3      112.81      113.65      3.46 o 
   3   5   3       45.06       50.25      1.41 o 
   4   5   3        0.25        1.08      0.65 o 
   5   5   3       10.27       12.47      0.97 o 
   6   5   3        1.76        2.20      0.88 o 
   7   5   3       11.95       14.10      1.29 o 
   8   5   3       14.27       17.90      2.66 o 
 -10   6   3        8.57        8.28      1.32 o 
  -9   6   3        2.86        3.16      1.99 o 
  -8   6   3        2.42        1.56      1.03 o 
  -7   6   3        5.23        4.32      1.25 o 
  -6   6   3        1.12        0.96      0.87 o 
  -5   6   3       38.68       34.14      1.35 o 
  -4   6   3      111.02      104.47      2.00 o 
  -3   6   3        0.00        0.50      0.65 o 
  -2   6   3       45.37       51.23      1.91 o 
  -1   6   3       81.86       80.42      2.46 o 
   0   6   3       13.47       14.40      0.67 o 
   1   6   3       16.69       19.64      2.08 o 
   2   6   3      229.13      225.35      3.06 o 
   3   6   3        2.06        1.94      0.85 o 
   4   6   3       73.35       71.53      1.85 o 
   5   6   3       13.47        9.75      1.20 o 
   6   6   3        2.44        1.08      1.00 o 
   7   6   3        1.69        3.87      0.94 o 
  -8   7   3        3.56        4.21      1.09 o 
  -7   7   3       16.16       15.42      2.16 o 
  -6   7   3       18.76       17.69      1.32 o 
  -5   7   3        6.90        9.03      1.05 o 
  -4   7   3        1.99        0.44      0.88 o 
  -3   7   3       12.37       13.88      1.06 o 
  -2   7   3        2.95        2.43      0.85 o 
  -1   7   3        0.14       -0.58      1.08 o 
   0   7   3        2.45        3.80      0.82 o 
   1   7   3        9.44        9.54      2.37 o 
   2   7   3       57.24       55.14      1.79 o 
   3   7   3       18.97       20.94      1.33 o 
   4   7   3        1.36        1.00      1.58 o 
   5   7   3        0.08       -0.97      0.97 o 
   6   7   3        0.89       -1.03      1.03 o 
  -6   8   3        7.35        6.64      1.14 o 
  -5   8   3        0.30        0.05      1.03 o 
  -4   8   3       11.20        9.18      1.20 o 
  -3   8   3       16.68       13.90      1.29 o 
  -2   8   3       10.60        8.93      1.58 o 
  -1   8   3        0.01       -0.79      1.04 o 
   0   8   3       11.10       11.53      0.86 o 
   1   8   3       38.21       33.90      2.16 o 
   2   8   3        1.33        1.33      1.06 o 
   3   8   3       70.67       66.86      2.18 o 
   4   8   3        2.70        0.94      1.20 o 
  -3   9   3        1.09       -0.17      1.12 o 
  -2   9   3        0.78        1.20      1.03 o 
  -1   9   3        0.11        0.99      1.09 o 
   0   9   3        0.22        0.10      0.75 o 
 -12   0   4        0.21        1.49      1.16 o 
 -10   0   4       11.55       10.47      1.41 o 
  -8   0   4      733.62      740.08      6.33 o 
  -6   0   4       15.54       16.96      0.91 o 
  -4   0   4      251.17      233.89      2.54 o 
  -2   0   4        5.53        4.32      0.42 o 
   0   0   4      758.15      702.01     10.22 o 
   2   0   4     2646.02     2514.77     38.60 o 
   4   0   4        1.72        1.58      0.66 o 
   6   0   4      361.95      359.10      4.80 o 
   8   0   4      736.32      736.66      8.07 o 
  10   0   4        2.14        1.66      1.41 o 
 -13   1   4        0.75       -0.24      1.03 o 
 -12   1   4        7.93        9.09      1.33 o 
 -11   1   4       21.92       21.11      1.29 o 
 -10   1   4       46.59       41.73      3.78 o 
  -9   1   4        7.87        9.85      0.82 o 
  -8   1   4       30.35       27.90      1.16 o 
  -7   1   4       92.58       93.91      1.53 o 
  -6   1   4       69.59       64.49      1.15 o 
  -5   1   4      910.19      990.99      7.47 o 
  -4   1   4      427.80      478.44      6.32 o 
  -3   1   4        6.64        7.40      0.35 o 
  -2   1   4        0.00        1.70      1.00 o 
  -1   1   4       12.82       10.95      0.96 o 
   0   1   4      830.79      856.48     10.18 o 
   1   1   4     3692.81     3571.63    184.11 o 
   2   1   4     1106.95     1103.36     17.81 o 
   3   1   4      134.52      169.94      3.22 o 
   4   1   4       76.43       71.60      2.21 o 
   5   1   4       19.19       21.35      2.04 o 
   6   1   4      129.56      130.77      2.18 o 
   7   1   4      457.61      462.06      4.26 o 
   8   1   4      108.03      110.59      3.96 o 
   9   1   4        6.75        7.07      1.09 o 
  10   1   4        5.54        5.19      1.06 o 
 -12   2   4        2.77        2.27      0.99 o 
 -11   2   4        1.52        0.61      0.93 o 
 -10   2   4        1.85        3.47      1.20 o 
  -9   2   4      173.71      176.60      4.30 o 
  -8   2   4      120.66      122.58      1.98 o 
  -7   2   4      141.47      143.05      1.95 o 
  -6   2   4      129.68      128.19      1.71 o 
  -5   2   4       17.10       22.07      0.71 o 
  -4   2   4       62.05       62.20      1.06 o 
  -3   2   4        0.18        0.96      0.29 o 
  -2   2   4      222.29      231.52      3.75 o 
  -1   2   4      331.18      354.07      6.88 o 
   0   2   4      599.25      629.58      2.27 o 
   1   2   4      232.50      244.53     18.74 o 
   2   2   4       72.74       86.23      1.30 o 
   3   2   4      300.63      298.23      3.71 o 
   4   2   4       16.51       15.20      0.91 o 
   5   2   4       74.34       74.31      2.12 o 
   6   2   4       14.24       13.09      1.00 o 
   7   2   4      526.84      529.79      4.66 o 
   8   2   4       64.48       65.89      1.97 o 
   9   2   4       91.27       96.18      2.83 o 
  10   2   4        0.45        0.25      1.41 o 
 -12   3   4        0.32        1.37      1.29 o 
 -11   3   4       20.68       16.28      1.26 o 
 -10   3   4        2.59        2.99      0.88 o 
  -9   3   4      171.85      162.61      3.17 o 
  -8   3   4        5.80        7.81      0.79 o 
  -7   3   4       28.41       26.38      1.03 o 
  -6   3   4        0.40        0.63      0.44 o 
  -5   3   4        0.00        1.20      0.41 o 
  -4   3   4       96.62      105.96      1.48 o 
  -3   3   4      195.32      218.71      2.60 o 
  -2   3   4       99.77       97.56      1.33 o 
  -1   3   4      278.96      278.28      2.15 o 
   0   3   4      518.43      540.87      3.27 o 
   1   3   4        1.11        1.69      0.44 o 
   2   3   4      582.34      591.41      3.56 o 
   3   3   4      393.75      372.09      7.65 o 
   4   3   4        0.92        0.37      0.62 o 
   5   3   4        0.11        0.08      0.64 o 
   6   3   4      221.44      222.58      9.96 o 
   7   3   4        2.89        3.11      1.62 o 
   8   3   4       48.75       50.65      1.76 o 
   9   3   4       56.88       54.90      2.06 o 
 -11   4   4        1.76        0.58      1.09 o 
 -10   4   4       54.75       58.78      1.91 o 
  -9   4   4       23.90       26.85      1.32 o 
  -8   4   4       20.04       18.90      1.11 o 
  -7   4   4        8.58       11.05      1.45 o 
  -6   4   4        8.76        7.36      0.70 o 
  -5   4   4       16.70       13.48      0.82 o 
  -4   4   4      257.92      254.21      2.60 o 
  -3   4   4       26.49       32.07      0.97 o 
  -2   4   4       74.99       82.81      1.58 o 
  -1   4   4       46.61       57.77      2.25 o 
   0   4   4       32.79       38.52      1.87 o 
   1   4   4       68.97       75.28      1.67 o 
   2   4   4        3.39        2.33      0.64 o 
   3   4   4        3.79        4.54      1.16 o 
   4   4   4        2.64        3.09      0.67 o 
   5   4   4        5.04        6.91      0.82 o 
   6   4   4      157.95      165.35      2.80 o 
   7   4   4       26.80       29.62      2.41 o 
   8   4   4       26.04       25.59      1.47 o 
   9   4   4       20.26       20.62      2.12 o 
 -11   5   4        5.94        5.70      1.26 o 
 -10   5   4       69.10       67.96      2.12 o 
  -9   5   4        2.23        2.56      0.97 o 
  -8   5   4       14.59       13.35      1.87 o 
  -7   5   4        0.67        1.39      0.73 o 
  -6   5   4        7.53        6.83      0.82 o 
  -5   5   4       18.38       21.45      1.62 o 
  -4   5   4        0.75        0.08      0.66 o 
  -3   5   4      110.34      106.41      1.83 o 
  -2   5   4       45.04       40.65      1.18 o 
  -1   5   4       22.80       22.95      2.00 o 
   0   5   4       15.17       12.98      0.55 o 
   1   5   4       49.85       48.11      1.29 o 
   2   5   4        0.03        1.43      0.61 o 
   3   5   4       81.58       70.97      1.70 o 
   4   5   4       24.35       20.33      1.18 o 
   5   5   4       31.19       32.13      1.41 o 
   6   5   4       17.24       17.18      1.18 o 
   7   5   4        8.02        7.72      1.14 o 
   8   5   4        8.69       10.96      1.26 o 
 -10   6   4       11.95       13.92      2.20 o 
  -9   6   4        9.03       12.58      1.26 o 
  -8   6   4        1.25        1.65      1.04 o 
  -7   6   4        0.17       -0.79      0.79 o 
  -6   6   4        0.65       -0.71      1.20 o 
  -5   6   4       29.51       29.56      1.62 o 
  -4   6   4       37.13       37.07      3.83 o 
  -3   6   4       17.21       16.69      2.12 o 
  -2   6   4        2.51        1.94      1.25 o 
  -1   6   4        6.08        4.91      0.76 o 
   0   6   4        7.67        8.08      0.59 o 
   1   6   4       11.11       11.41      0.97 o 
   2   6   4       60.35       58.60      2.50 o 
   3   6   4       17.16       18.44      1.20 o 
   4   6   4        0.08       -0.12      0.82 o 
   5   6   4       16.66       18.23      1.35 o 
   6   6   4        7.16        6.79      1.58 o 
   7   6   4        0.02       -0.73      1.99 o 
  -8   7   4        1.78        1.38      1.05 o 
  -7   7   4        0.00        1.12      1.00 o 
  -6   7   4        3.17        4.95      1.74 o 
  -5   7   4        1.68        0.87      0.88 o 
  -4   7   4        1.28        0.88      0.82 o 
  -3   7   4       47.20       44.71      1.53 o 
  -2   7   4        0.23        1.33      0.76 o 
  -1   7   4        1.64        2.58      0.76 o 
   0   7   4        2.64        2.72      0.59 o 
   1   7   4        5.56        3.45      0.91 o 
   2   7   4        8.49        7.53      1.09 o 
   3   7   4        7.16        8.37      1.29 o 
   4   7   4        0.10        0.37      0.94 o 
   5   7   4        9.45        8.72      1.66 o 
  -6   8   4        2.31        2.32      1.29 o 
  -5   8   4        3.18        1.45      1.05 o 
  -4   8   4        1.93        1.87      1.58 o 
  -3   8   4        4.50        4.08      1.00 o 
  -2   8   4       11.51        8.30      1.54 o 
  -1   8   4        0.57        1.00      1.12 o 
   0   8   4        0.06       -0.01      0.67 o 
   1   8   4       15.49       15.48      1.26 o 
   2   8   4        8.07        7.85      1.20 o 
   3   8   4       14.39       14.04      1.41 o 
 -13   0   5        0.21       -1.33      1.33 o 
 -11   0   5       69.28       70.33      2.58 o 
  -9   0   5      299.88      307.28      4.53 o 
  -7   0   5       36.84       34.69      1.41 o 
  -5   0   5      161.70      172.50      2.51 o 
  -3   0   5      795.09      801.31      4.64 o 
  -1   0   5      538.62      562.21      3.79 o 
   1   0   5     1318.65     1395.21     28.25 o 
   3   0   5      187.22      230.48      3.27 o 
   5   0   5      209.48      200.15      3.60 o 
   7   0   5       43.73       46.32      2.25 o 
   9   0   5        2.86        2.66      1.41 o 
 -13   1   5        0.29       -0.82      1.03 o 
 -12   1   5        6.15        4.08      1.03 o 
 -11   1   5       38.36       41.65      1.56 o 
 -10   1   5       13.37       16.52      1.09 o 
  -9   1   5       53.96       54.61      1.50 o 
  -8   1   5       20.90       22.37      0.94 o 
  -7   1   5      139.66      141.46      2.13 o 
  -6   1   5      591.34      638.94     10.55 o 
  -5   1   5      287.96      316.02      8.23 o 
  -4   1   5      989.12     1039.30     17.02 o 
  -3   1   5      414.86      403.12     57.85 o 
  -2   1   5      211.96      221.75      1.73 o 
  -1   1   5        0.65        0.04      0.37 o 
   0   1   5        0.79        0.56      0.22 o 
   1   1   5      420.86      448.09     15.14 o 
   2   1   5     1078.23     1097.13     41.78 o 
   3   1   5      583.74      603.47     20.68 o 
   4   1   5      344.58      354.98      3.29 o 
   5   1   5      139.56      134.90      2.21 o 
   6   1   5       53.24       54.71      1.59 o 
   7   1   5        1.62        2.49      1.49 o 
   8   1   5       13.79       14.32      1.99 o 
   9   1   5        0.80        1.62      1.00 o 
 -13   2   5        4.24        5.18      1.14 o 
 -12   2   5        4.78        4.17      0.91 o 
 -11   2   5       58.97       56.98      3.24 o 
 -10   2   5      106.01       95.06      5.62 o 
  -9   2   5      250.16      245.44      2.96 o 
  -8   2   5       79.69       79.96      1.62 o 
  -7   2   5        0.79        1.45      0.50 o 
  -6   2   5        3.59        3.81      0.56 o 
  -5   2   5      425.49      456.90      2.97 o 
  -4   2   5      217.39      192.65      1.84 o 
  -3   2   5      503.68      548.06     12.83 o 
  -2   2   5        0.06        0.58      0.35 o 
  -1   2   5      191.98      207.75      3.57 o 
   0   2   5      466.54      533.55      2.12 o 
   1   2   5      157.43      121.80      1.60 o 
   2   2   5      399.42      442.60     16.00 o 
   3   2   5      152.69      157.81      2.01 o 
   4   2   5       30.84       33.31      3.91 o 
   5   2   5       39.91       37.28      2.62 o 
   6   2   5       54.73       58.87      2.20 o 
   7   2   5       51.75       60.98      1.79 o 
   8   2   5        7.79        4.53      1.74 o 
   9   2   5       45.05       48.52      1.88 o 
 -12   3   5        8.25        6.91      1.45 o 
 -11   3   5        1.95        1.91      1.00 o 
 -10   3   5       75.16       67.57      3.16 o 
  -9   3   5        0.36        0.08      0.82 o 
  -8   3   5       81.47       80.21      2.58 o 
  -7   3   5      161.72      160.60      2.22 o 
  -6   3   5        7.76        9.56      0.70 o 
  -5   3   5      455.47      500.42      3.36 o 
  -4   3   5       42.92       48.03      1.87 o 
  -3   3   5      494.51      503.32      3.10 o 
  -2   3   5        0.51        1.09      0.50 o 
  -1   3   5        5.03        7.11      0.53 o 
   0   3   5       45.01       42.21      1.24 o 
   1   3   5      186.46      239.27      2.31 o 
   2   3   5       75.67       89.69      3.04 o 
   3   3   5      205.15      226.76      3.22 o 
   4   3   5      147.82      150.80      4.97 o 
   5   3   5      170.85      176.16      2.57 o 
   6   3   5        1.76        1.53      0.79 o 
   7   3   5        3.30        1.52      0.99 o 
   8   3   5        1.40        2.15      1.12 o 
   9   3   5        0.00        0.66      1.58 o 
 -12   4   5        2.06       -0.51      1.09 o 
 -11   4   5        1.39        2.40      1.03 o 
 -10   4   5      236.72      234.01      3.43 o 
  -9   4   5        6.13        5.55      1.41 o 
  -8   4   5       89.82       96.33      1.97 o 
  -7   4   5       29.10       27.51      1.15 o 
  -6   4   5       57.91       53.32      2.21 o 
  -5   4   5        2.54        2.00      0.67 o 
  -4   4   5      463.41      475.90      3.44 o 
  -3   4   5        0.11        1.32      1.04 o 
  -2   4   5        4.19        6.36      0.59 o 
  -1   4   5        7.79        9.11      0.65 o 
   0   4   5       55.40       58.36      0.99 o 
   1   4   5      129.51      128.57      6.76 o 
   2   4   5      191.26      173.33      2.31 o 
   3   4   5        2.90        0.87      0.91 o 
   4   4   5        0.24        0.79      0.87 o 
   5   4   5        3.99        5.24      1.00 o 
   6   4   5       44.54       52.15      2.70 o 
   7   4   5        2.53        4.31      0.96 o 
   8   4   5      108.37      115.43      2.74 o 
 -11   5   5       17.09       16.60      1.44 o 
 -10   5   5        0.25       -1.08      1.12 o 
  -9   5   5       68.69       63.72      2.54 o 
  -8   5   5       25.64       25.86      1.87 o 
  -7   5   5        0.10        0.83      0.70 o 
  -6   5   5      117.38      113.36      2.09 o 
  -5   5   5        1.42        0.35      0.70 o 
  -4   5   5      193.77      195.17      2.97 o 
  -3   5   5        3.83        3.49      0.65 o 
  -2   5   5       43.53       43.72      1.26 o 
  -1   5   5        6.11        7.37      0.73 o 
   0   5   5       36.96       40.74      1.12 o 
   1   5   5        1.74        3.44      0.73 o 
   2   5   5       13.98       16.61      1.03 o 
   3   5   5       17.22       20.05      1.03 o 
   4   5   5       94.90       95.61      2.12 o 
   5   5   5        0.94        1.76      0.85 o 
   6   5   5       35.53       36.54      1.65 o 
   7   5   5        6.16        5.06      1.20 o 
 -10   6   5        5.94        6.74      1.29 o 
  -9   6   5       71.49       75.33      2.24 o 
  -8   6   5        2.12        0.20      1.08 o 
  -7   6   5        4.20        3.86      1.37 o 
  -6   6   5        5.34        5.29      0.96 o 
  -5   6   5       32.51       33.04      1.35 o 
  -4   6   5       12.74       11.75      0.97 o 
  -3   6   5        2.66        2.66      0.76 o 
  -2   6   5        0.51       -0.46      0.96 o 
  -1   6   5        3.40        4.96      0.79 o 
   0   6   5       20.61       21.55      0.79 o 
   1   6   5       16.58       16.68      1.70 o 
   2   6   5        0.61        1.04      1.54 o 
   3   6   5        0.35       -0.85      0.85 o 
   4   6   5        0.01       -0.33      0.91 o 
   5   6   5        3.10        5.62      1.06 o 
   6   6   5        0.03       -1.03      1.03 o 
  -8   7   5        5.62        4.27      1.14 o 
  -7   7   5       14.26       13.37      1.20 o 
  -6   7   5        1.58       -0.41      0.91 o 
  -5   7   5       31.22       27.60      1.47 o 
  -4   7   5        0.57       -0.18      0.85 o 
  -3   7   5       14.20       13.55      1.37 o 
  -2   7   5        3.32        5.07      1.08 o 
  -1   7   5       34.31       36.29      1.54 o 
   0   7   5        0.09       -0.06      0.60 o 
   1   7   5        0.40        0.19      0.88 o 
   2   7   5        0.61        1.83      0.88 o 
   3   7   5        7.31        6.36      1.09 o 
   4   7   5        2.01        1.16      1.00 o 
   5   7   5       15.19       17.36      1.38 o 
  -6   8   5        0.07       -0.35      1.09 o 
  -5   8   5        0.75        0.75      1.00 o 
  -4   8   5        3.74        4.19      1.09 o 
  -3   8   5        0.02        0.66      0.97 o 
  -2   8   5        1.98        1.71      0.97 o 
  -1   8   5        1.53        3.22      0.97 o 
   0   8   5        0.49       -0.57      0.69 o 
   1   8   5        0.44        2.17      0.97 o 
   2   8   5        7.81        7.27      1.20 o 
   3   8   5        0.53        1.91      1.41 o 
 -12   0   6        0.71        2.33      1.25 o 
 -10   0   6      131.64      121.03      3.17 o 
  -8   0   6      106.01       88.15      2.50 o 
  -6   0   6      961.30     1013.10      6.60 o 
  -4   0   6       87.65      103.00      2.00 o 
  -2   0   6      113.60      105.28      1.84 o 
   0   0   6      106.89       99.68      1.36 o 
   2   0   6       22.52       12.55      0.91 o 
   4   0   6      202.48      197.85      3.52 o 
   6   0   6      363.17      361.28      5.38 o 
   8   0   6        9.51        8.81      1.50 o 
 -13   1   6        0.25       -1.87      1.87 o 
 -12   1   6       17.39       17.83      2.12 o 
 -11   1   6       94.81       95.35      2.15 o 
 -10   1   6      332.74      327.86      3.62 o 
  -9   1   6     1143.43     1121.17      6.17 o 
  -8   1   6      354.26      335.20      4.67 o 
  -7   1   6       21.64       17.99      1.66 o 
  -6   1   6      306.51      311.78      2.65 o 
  -5   1   6     1069.13     1136.94     10.06 o 
  -4   1   6     2027.86     2106.34     42.16 o 
  -3   1   6     2951.14     3103.76     31.53 o 
  -2   1   6      142.39      158.64      2.09 o 
  -1   1   6      561.52      584.77      8.18 o 
   0   1   6      401.38      396.71      2.41 o 
   1   1   6      257.96      224.78      2.17 o 
   2   1   6       32.52       26.45      1.12 o 
   3   1   6        0.02        0.95      0.58 o 
   4   1   6        0.07        0.21      0.96 o 
   5   1   6       53.25       46.53      1.44 o 
   6   1   6        2.97        2.40      0.91 o 
   7   1   6        1.67       -0.04      0.93 o 
   8   1   6        4.25        2.53      1.06 o 
 -13   2   6        2.12        2.57      1.00 o 
 -12   2   6        2.00        1.54      0.97 o 
 -11   2   6        6.83        7.60      1.05 o 
 -10   2   6       92.34       97.60      2.15 o 
  -9   2   6      112.17      101.08      2.06 o 
  -8   2   6        3.94        3.98      1.00 o 
  -7   2   6      174.85      158.89      2.16 o 
  -6   2   6       67.49       68.49      1.35 o 
  -5   2   6      393.82      408.46      2.99 o 
  -4   2   6       60.55       56.50      1.15 o 
  -3   2   6       42.29       37.85      0.94 o 
  -2   2   6       26.20       22.29      1.83 o 
  -1   2   6        7.04        5.00      0.50 o 
   0   2   6      180.22      173.52      2.91 o 
   1   2   6       26.07       30.90      2.00 o 
   2   2   6       66.61       66.83      2.75 o 
   3   2   6       33.98       37.18      1.12 o 
   4   2   6       82.08       83.22      1.71 o 
   5   2   6      198.21      197.92      2.78 o 
   6   2   6       14.13       15.12      1.14 o 
   7   2   6       98.70       87.29      7.58 o 
   8   2   6       25.46       29.23      2.08 o 
 -12   3   6       27.29       27.68      2.37 o 
 -11   3   6       71.04       67.84      2.00 o 
 -10   3   6      249.74      256.57      3.40 o 
  -9   3   6       21.04       21.89      1.26 o 
  -8   3   6      351.77      348.22      3.48 o 
  -7   3   6        1.14        1.37      0.70 o 
  -6   3   6      135.26      138.05      2.04 o 
  -5   3   6      453.35      465.25      6.48 o 
  -4   3   6      647.73      728.18      7.65 o 
  -3   3   6       23.97       27.62      0.88 o 
  -2   3   6       79.64       85.67      1.41 o 
  -1   3   6        2.16        3.78      0.56 o 
   0   3   6      293.90      318.06      2.74 o 
   1   3   6       26.93       27.82      0.94 o 
   2   3   6        0.19        0.58      0.53 o 
   3   3   6        0.92        3.95      1.74 o 
   4   3   6       44.84       45.71      1.95 o 
   5   3   6        6.73        6.39      0.91 o 
   6   3   6        9.49        9.92      1.03 o 
   7   3   6       13.81       15.97      1.26 o 
   8   3   6        7.31        8.94      1.23 o 
 -12   4   6       10.49       11.43      1.26 o 
 -11   4   6       15.33       15.75      1.58 o 
 -10   4   6        0.09        0.84      0.93 o 
  -9   4   6      101.47      105.64      2.24 o 
  -8   4   6       66.37       67.96      1.76 o 
  -7   4   6        8.35        8.79      0.96 o 
  -6   4   6       41.03       34.98      1.18 o 
  -5   4   6       13.39       14.46      0.91 o 
  -4   4   6      160.76      150.12      3.26 o 
  -3   4   6        0.76        0.51      1.04 o 
  -2   4   6        1.27        0.66      0.53 o 
  -1   4   6        0.85        1.08      0.59 o 
   0   4   6        4.66        4.43      0.46 o 
   1   4   6       22.17       17.21      1.16 o 
   2   4   6        4.80        4.85      0.79 o 
   3   4   6      108.66      123.32      2.18 o 
   4   4   6       14.76       17.91      1.06 o 
   5   4   6       51.56       52.44      4.53 o 
   6   4   6       33.90       34.25      1.53 o 
   7   4   6        1.98        3.99      1.06 o 
 -11   5   6       57.86       59.67      2.41 o 
 -10   5   6        1.97        1.41      1.12 o 
  -9   5   6       31.99       33.56      2.74 o 
  -8   5   6       19.28       16.46      1.18 o 
  -7   5   6        5.65        6.29      0.88 o 
  -6   5   6        3.22        2.70      0.82 o 
  -5   5   6      107.46      107.56      2.03 o 
  -4   5   6        5.18        4.58      0.79 o 
  -3   5   6        9.48       10.19      0.79 o 
  -2   5   6        7.25        6.90      1.08 o 
  -1   5   6        0.90        2.26      1.29 o 
   0   5   6       18.62       20.47      0.72 o 
   1   5   6       15.17       14.78      1.00 o 
   2   5   6        0.02        1.41      0.96 o 
   3   5   6       26.33       23.03      3.78 o 
   4   5   6        2.52        1.51      0.97 o 
   5   5   6       17.87       19.67      1.23 o 
   6   5   6        0.10       -0.96      0.96 o 
 -10   6   6       14.39       16.99      1.47 o 
  -9   6   6        1.35        1.49      1.05 o 
  -8   6   6       29.23       29.37      2.62 o 
  -7   6   6       14.82       15.74      1.14 o 
  -6   6   6        3.75        3.55      0.88 o 
  -5   6   6       13.29       11.15      0.97 o 
  -4   6   6       40.25       41.63      1.47 o 
  -3   6   6       18.61       17.54      1.09 o 
  -2   6   6        1.44        1.49      0.96 o 
  -1   6   6        0.40       -0.27      0.87 o 
   0   6   6        3.77        4.67      0.83 o 
   1   6   6        3.43        2.91      0.88 o 
   2   6   6        0.05       -0.79      0.82 o 
   3   6   6        2.31        2.60      0.97 o 
   4   6   6       23.35       26.54      3.07 o 
   5   6   6        0.77        0.42      1.91 o 
  -8   7   6        3.86        6.01      1.12 o 
  -7   7   6        6.99        7.88      1.14 o 
  -6   7   6        0.49       -0.20      1.91 o 
  -5   7   6        7.94        9.31      1.95 o 
  -4   7   6        1.31        2.12      0.88 o 
  -3   7   6        4.68        5.61      0.94 o 
  -2   7   6        0.57        1.70      0.88 o 
  -1   7   6        1.43        1.57      1.04 o 
   0   7   6        1.94        1.66      0.65 o 
   1   7   6       14.73       15.05      1.17 o 
   2   7   6        0.34        0.46      1.20 o 
   3   7   6        0.02       -0.06      1.03 o 
   4   7   6        8.53       10.86      1.25 o 
  -6   8   6        1.85        2.76      1.14 o 
  -5   8   6       11.88       12.22      1.32 o 
  -4   8   6        0.56        0.37      1.00 o 
  -3   8   6       23.34       22.93      1.56 o 
  -2   8   6        0.33       -0.71      1.03 o 
  -1   8   6        0.09        2.40      1.12 o 
   0   8   6        0.15        0.59      0.66 o 
   1   8   6        2.35        3.15      1.05 o 
 -13   0   7       31.02       32.33      2.33 o 
 -11   0   7       29.02       34.75      1.91 o 
  -9   0   7      918.42      945.04      8.14 o 
  -7   0   7      335.95      340.45      4.38 o 
  -5   0   7        3.54        1.00      0.58 o 
  -3   0   7     2644.25     2468.12     42.35 o 
  -1   0   7       13.65       19.53      1.08 o 
   1   0   7      174.11      201.46      3.10 o 
   3   0   7       16.03       13.05      1.25 o 
   5   0   7       31.08       32.59      1.83 o 
   7   0   7        0.74        1.58      1.33 o 
 -13   1   7        0.32        0.57      0.97 o 
 -12   1   7        7.81        6.22      1.05 o 
 -11   1   7       22.07       21.71      1.99 o 
 -10   1   7        0.06       -0.82      0.82 o 
  -9   1   7       94.80       97.46      2.06 o 
  -8   1   7      522.85      530.17      8.93 o 
  -7   1   7      174.15      174.87      2.22 o 
  -6   1   7      108.00      117.74      4.01 o 
  -5   1   7      136.47      140.96      1.80 o 
  -4   1   7      399.46      398.16      2.84 o 
  -3   1   7       11.09       11.89      0.65 o 
  -2   1   7      693.30      761.12      3.86 o 
  -1   1   7      127.80      127.53      2.21 o 
   0   1   7       28.78       23.37      0.63 o 
   1   1   7       40.67       41.26      1.21 o 
   2   1   7       35.94       33.23      1.06 o 
   3   1   7      100.54       95.74      1.83 o 
   4   1   7      315.80      300.00      3.29 o 
   5   1   7      111.09      115.03      2.27 o 
   6   1   7       49.94       51.73      1.75 o 
   7   1   7        9.15       13.20      1.12 o 
   8   1   7       27.51       32.24      2.24 o 
 -13   2   7        0.00       -0.97      1.25 o 
 -12   2   7       31.56       33.94      1.56 o 
 -11   2   7       20.09       20.43      1.32 o 
 -10   2   7       47.39       43.75      1.68 o 
  -9   2   7       34.76       40.58      1.41 o 
  -8   2   7      541.43      548.88      4.28 o 
  -7   2   7       52.69       50.66      1.35 o 
  -6   2   7      120.35      125.99      3.05 o 
  -5   2   7       85.61       74.75      2.25 o 
  -4   2   7      351.91      375.63      2.89 o 
  -3   2   7      158.09      159.26      2.01 o 
  -2   2   7      477.22      514.56      8.66 o 
  -1   2   7       21.32       16.35      0.73 o 
   0   2   7       49.22       54.06      0.85 o 
   1   2   7      142.57      139.56      5.01 o 
   2   2   7       17.88       18.76      0.91 o 
   3   2   7        5.12        5.93      1.08 o 
   4   2   7       13.78       12.02      1.45 o 
   5   2   7       22.42       23.41      1.83 o 
   6   2   7        0.98        0.89      0.88 o 
   7   2   7        2.66        4.08      1.83 o 
 -12   3   7        1.20       -0.17      1.49 o 
 -11   3   7        0.96        1.33      0.97 o 
 -10   3   7      138.44      142.52      5.25 o 
  -9   3   7       43.37       44.29      1.53 o 
  -8   3   7        0.07        0.15      1.45 o 
  -7   3   7      258.01      270.82      2.93 o 
  -6   3   7       93.94       92.43      2.67 o 
  -5   3   7      150.35      163.45      2.19 o 
  -4   3   7        0.68        0.08      0.53 o 
  -3   3   7       26.55       27.94      0.97 o 
  -2   3   7      172.24      179.87      2.16 o 
  -1   3   7      189.17      213.45      2.40 o 
   0   3   7      112.06      114.84      1.30 o 
   1   3   7       26.32       28.11      1.66 o 
   2   3   7       45.52       49.23      1.35 o 
   3   3   7       41.26       37.89      1.29 o 
   4   3   7       14.08       17.70      1.05 o 
   5   3   7       91.25       93.96      2.21 o 
   6   3   7       17.33       18.56      1.32 o 
   7   3   7       42.17       39.29      2.70 o 
 -12   4   7        4.05        3.55      1.29 o 
 -11   4   7        0.24        0.04      1.00 o 
 -10   4   7        1.39        0.40      1.03 o 
  -9   4   7        4.01        3.05      1.00 o 
  -8   4   7        0.67        1.50      1.79 o 
  -7   4   7      214.28      229.92      7.61 o 
  -6   4   7        0.58        0.52      0.67 o 
  -5   4   7        0.22       -0.56      0.61 o 
  -4   4   7        1.81        2.54      0.62 o 
  -3   4   7        0.00        0.53      0.66 o 
  -2   4   7       10.06        8.93      0.73 o 
  -1   4   7      149.29      153.09      2.18 o 
   0   4   7       30.89       33.88      0.83 o 
   1   4   7        2.51        1.34      0.79 o 
   2   4   7       20.96       21.15      1.12 o 
   3   4   7       78.65       76.96      1.85 o 
   4   4   7       12.31       11.98      1.06 o 
   5   4   7        0.93        0.82      0.91 o 
   6   4   7        1.32       -0.12      1.29 o 
 -11   5   7       20.73       16.02      1.43 o 
 -10   5   7       14.10       13.67      1.35 o 
  -9   5   7       18.48       15.84      1.33 o 
  -8   5   7       12.05       13.78      2.82 o 
  -7   5   7        1.19        3.74      1.00 o 
  -6   5   7      109.91      110.30      2.18 o 
  -5   5   7        7.03        6.76      0.82 o 
  -4   5   7        3.58        1.79      0.76 o 
  -3   5   7       75.76       75.34      2.00 o 
  -2   5   7        4.90        3.80      1.00 o 
  -1   5   7       20.29       20.35      1.09 o 
   0   5   7       37.49       39.74      1.51 o 
   1   5   7        2.08        1.95      0.73 o 
   2   5   7       18.38       16.74      1.12 o 
   3   5   7        1.33        4.45      0.85 o 
   4   5   7       11.01       10.43      1.23 o 
   5   5   7        4.51        6.96      1.12 o 
   6   5   7       29.51       35.03      1.70 o 
  -9   6   7        7.46       10.57      1.54 o 
  -8   6   7        0.22        0.08      0.94 o 
  -7   6   7        4.90        3.65      0.97 o 
  -6   6   7       35.10       43.47      1.58 o 
  -5   6   7        1.24        0.81      1.54 o 
  -4   6   7       37.09       39.24      1.75 o 
  -3   6   7       10.04       14.97      2.16 o 
  -2   6   7        0.64        0.66      0.82 o 
  -1   6   7       27.38       29.84      1.29 o 
   0   6   7       13.47       13.98      0.76 o 
   1   6   7        8.23        9.38      0.99 o 
   2   6   7       24.35       24.17      1.91 o 
   3   6   7       21.13       23.75      3.24 o 
   4   6   7       13.07       11.91      1.29 o 
  -8   7   7        1.08        1.70      1.41 o 
  -7   7   7        3.24        2.07      1.41 o 
  -6   7   7        0.05       -1.95      1.95 o 
  -5   7   7        4.39        4.26      2.16 o 
  -4   7   7       46.41       50.05      1.82 o 
  -3   7   7        0.16        0.66      1.03 o 
  -2   7   7       23.82       22.63      1.38 o 
  -1   7   7        1.13        2.73      0.85 o 
   0   7   7        0.98        0.33      0.66 o 
   1   7   7        0.40       -0.13      0.92 o 
   2   7   7        6.52        7.13      1.50 o 
   3   7   7        3.96        5.26      1.62 o 
  -5   8   7       23.26       25.59      2.49 o 
  -4   8   7        8.55       10.31      1.35 o 
  -3   8   7        9.13        7.13      1.62 o 
  -2   8   7        0.01        0.17      1.54 o 
  -1   8   7        0.02       -1.08      1.08 o 
   0   8   7        8.31        8.47      0.90 o 
 -12   0   8        7.74       10.22      1.58 o 
 -10   0   8       87.08       82.70      2.83 o 
  -8   0   8      654.72      602.38      6.38 o 
  -6   0   8        0.27        0.00      0.66 o 
  -4   0   8        9.91       11.38      0.91 o 
  -2   0   8        0.20        1.49      0.66 o 
   0   0   8      198.30      170.93     11.89 o 
   2   0   8      184.79      181.29      3.43 o 
   4   0   8       41.74       39.42      2.00 o 
   6   0   8       47.17       52.06      2.58 o 
 -13   1   8       28.15       34.72      1.87 o 
 -12   1   8        1.44        1.09      0.88 o 
 -11   1   8        7.07        8.01      0.97 o 
 -10   1   8       18.82       21.26      1.18 o 
  -9   1   8        7.42        5.59      0.91 o 
  -8   1   8       19.75       17.34      1.29 o 
  -7   1   8      166.75      180.19      2.33 o 
  -6   1   8        5.34        8.59      0.67 o 
  -5   1   8       35.40       26.40      0.91 o 
  -4   1   8      158.48      177.70      2.10 o 
  -3   1   8        0.00        0.83      0.58 o 
  -2   1   8       85.06       93.92      1.56 o 
  -1   1   8       54.45       51.59      1.21 o 
   0   1   8       12.81       13.05      0.53 o 
   1   1   8      124.48      105.59      2.55 o 
   2   1   8        3.40        4.30      1.25 o 
   3   1   8       35.86       37.57      1.32 o 
   4   1   8        7.81        6.93      0.88 o 
   5   1   8        3.87        4.02      1.08 o 
   6   1   8        1.61        1.00      2.66 o 
   7   1   8        0.80       -0.06      0.97 o 
 -12   2   8        0.23        0.28      1.00 o 
 -11   2   8        2.67        3.65      0.82 o 
 -10   2   8        0.52        0.62      0.76 o 
  -9   2   8      213.36      207.16      2.90 o 
  -8   2   8      201.86      193.56      2.66 o 
  -7   2   8       75.26       71.02      1.62 o 
  -6   2   8        0.65        0.02      0.50 o 
  -5   2   8        0.09        0.84      0.56 o 
  -4   2   8        9.43        8.89      0.70 o 
  -3   2   8       15.25       13.84      0.76 o 
  -2   2   8      225.61      213.28      2.34 o 
  -1   2   8      169.35      162.42      4.77 o 
   0   2   8       77.81       82.12      1.12 o 
   1   2   8       14.88       14.42      0.88 o 
   2   2   8        1.26        3.22      2.20 o 
   3   2   8      110.73      102.32      2.03 o 
   4   2   8        8.28        8.30      1.41 o 
   5   2   8       55.29       55.31      1.79 o 
   6   2   8        6.91        7.34      1.11 o 
   7   2   8        2.22        3.36      1.12 o 
 -12   3   8       19.49       23.03      1.47 o 
 -11   3   8        0.32       -0.50      0.85 o 
 -10   3   8        1.48        2.20      0.88 o 
  -9   3   8       28.35       28.25      1.54 o 
  -8   3   8       69.26       62.18      1.65 o 
  -7   3   8      151.96      159.80      4.84 o 
  -6   3   8        5.98        7.34      0.83 o 
  -5   3   8      164.27      163.16      2.25 o 
  -4   3   8       89.04       82.90      1.62 o 
  -3   3   8      272.43      299.88      5.46 o 
  -2   3   8      181.44      163.37      2.19 o 
  -1   3   8      199.06      188.54      6.70 o 
   0   3   8       14.25       11.43      0.58 o 
   1   3   8       42.72       42.26      1.29 o 
   2   3   8       13.09        8.24      1.41 o 
   3   3   8        3.72        4.74      0.82 o 
   4   3   8        0.23        1.33      0.84 o 
   5   3   8        0.95        1.16      0.88 o 
   6   3   8        7.86        8.49      1.14 o 
 -11   4   8        0.44       -0.30      1.08 o 
 -10   4   8       13.85       14.95      1.14 o 
  -9   4   8       71.71       69.94      1.97 o 
  -8   4   8        0.44        0.66      0.85 o 
  -7   4   8       76.14       78.23      1.88 o 
  -6   4   8       17.59       18.87      1.03 o 
  -5   4   8        0.19        0.19      0.67 o 
  -4   4   8       11.50       13.38      0.94 o 
  -3   4   8      132.04      139.83      2.21 o 
  -2   4   8      200.88      201.64      2.60 o 
  -1   4   8        0.09        1.69      0.67 o 
   0   4   8        1.03        2.60      0.55 o 
   1   4   8        8.07        9.46      0.85 o 
   2   4   8       37.03       34.52      3.53 o 
   3   4   8        1.74        2.56      1.37 o 
   4   4   8      101.01       99.21      2.36 o 
   5   4   8        7.76       10.61      2.53 o 
   6   4   8        1.06        1.14      1.16 o 
 -10   5   8        0.05       -1.00      1.00 o 
  -9   5   8       18.71       19.87      1.29 o 
  -8   5   8       73.70       79.10      2.09 o 
  -7   5   8        4.50        3.59      0.97 o 
  -6   5   8        1.75        2.62      0.82 o 
  -5   5   8        8.06       10.42      2.28 o 
  -4   5   8      132.35      136.13      2.36 o 
  -3   5   8      158.40      163.79      2.60 o 
  -2   5   8      252.17      256.73      3.23 o 
  -1   5   8        0.06       -0.28      0.79 o 
   0   5   8        0.66        0.69      0.50 o 
   1   5   8        6.74        5.46      0.91 o 
   2   5   8        0.25       -0.29      0.88 o 
   3   5   8       21.51       20.42      1.33 o 
   4   5   8        2.38        3.60      2.12 o 
   5   5   8        2.45        3.50      1.11 o 
  -9   6   8        8.31        9.14      1.62 o 
  -8   6   8       14.76       13.02      1.26 o 
  -7   6   8        1.20        0.39      1.05 o 
  -6   6   8       24.88       23.76      2.74 o 
  -5   6   8       13.64       15.29      1.45 o 
  -4   6   8        9.84       12.51      1.17 o 
  -3   6   8       95.59      104.76      4.87 o 
  -2   6   8        3.91        4.07      1.03 o 
  -1   6   8        6.12        7.92      2.57 o 
   0   6   8        0.29       -0.02      0.61 o 
   1   6   8       10.89       12.45      1.14 o 
   2   6   8        3.40        2.50      1.05 o 
   3   6   8       43.83       42.03      1.91 o 
  -7   7   8        4.86        5.17      1.20 o 
  -6   7   8        0.97        0.25      1.06 o 
  -5   7   8        9.56        8.20      1.20 o 
  -4   7   8       26.86       29.68      1.56 o 
  -3   7   8       97.78      100.10      2.44 o 
  -2   7   8        1.57        3.61      1.00 o 
  -1   7   8       17.38       17.76      1.35 o 
   0   7   8        1.76        1.27      0.67 o 
   1   7   8        0.22       -0.99      0.99 o 
   2   7   8        8.23        8.06      1.74 o 
 -13   0   9        5.97        7.81      1.66 o 
 -11   0   9       14.64       12.88      1.50 o 
  -9   0   9       93.28       79.81      2.67 o 
  -7   0   9      122.13      139.74      3.09 o 
  -5   0   9       25.11       23.78      1.33 o 
  -3   0   9       49.65       45.27      1.66 o 
  -1   0   9       16.38       19.94      1.33 o 
   1   0   9        1.85        2.16      0.91 o 
   3   0   9       25.59       25.02      1.75 o 
   5   0   9       25.02       21.94      1.83 o 
 -13   1   9       21.97       26.64      1.50 o 
 -12   1   9       18.46       18.86      1.32 o 
 -11   1   9        2.41        3.11      0.88 o 
 -10   1   9       32.98       36.32      1.44 o 
  -9   1   9       59.81       61.88      1.70 o 
  -8   1   9       30.88       31.09      1.23 o 
  -7   1   9       26.50       27.98      2.20 o 
  -6   1   9        6.15        6.90      0.96 o 
  -5   1   9        1.13        2.18      0.53 o 
  -4   1   9       45.31       44.74      1.21 o 
  -3   1   9        1.27        1.75      0.83 o 
  -2   1   9       18.65       17.58      0.88 o 
  -1   1   9       16.10       13.16      2.04 o 
   0   1   9       14.27        9.71      1.05 o 
   1   1   9       10.53        9.67      0.79 o 
   2   1   9       27.24       25.42      1.15 o 
   3   1   9       26.06       20.49      1.14 o 
   4   1   9       33.13       31.80      3.03 o 
   5   1   9       14.48       14.95      1.17 o 
   6   1   9       14.37       14.66      1.32 o 
 -12   2   9        0.58        1.33      1.45 o 
 -11   2   9        8.50        7.72      1.06 o 
 -10   2   9       42.64       38.09      1.53 o 
  -9   2   9       40.10       42.38      1.53 o 
  -8   2   9       88.62       82.64      1.85 o 
  -7   2   9      118.39      101.92      1.95 o 
  -6   2   9       35.59       36.97      1.23 o 
  -5   2   9       12.27       13.13      1.50 o 
  -4   2   9       57.04       59.49      1.38 o 
  -3   2   9      179.46      177.29      2.34 o 
  -2   2   9        1.49        1.83      0.65 o 
  -1   2   9      109.61      103.30      1.86 o 
   0   2   9        0.58       -0.46      0.46 o 
   1   2   9        9.17       11.53      1.12 o 
   2   2   9        1.26        0.75      0.65 o 
   3   2   9       41.54       42.92      2.74 o 
   4   2   9       26.81       25.06      1.38 o 
   5   2   9       17.41       14.98      1.37 o 
   6   2   9        0.13        1.42      2.20 o 
 -12   3   9       11.33       16.40      4.32 o 
 -11   3   9        3.97        5.94      0.91 o 
 -10   3   9        0.03       -0.17      0.96 o 
  -9   3   9       37.03       41.41      3.24 o 
  -8   3   9       83.91       80.84      1.97 o 
  -7   3   9        2.89        5.14      1.25 o 
  -6   3   9       46.94       44.63      1.35 o 
  -5   3   9        2.07        1.20      0.65 o 
  -4   3   9        8.81        8.33      0.85 o 
  -3   3   9       13.01       12.06      0.88 o 
  -2   3   9        0.77        0.62      0.67 o 
  -1   3   9       18.17       16.60      1.06 o 
   0   3   9        8.43        7.26      0.56 o 
   1   3   9        6.25        6.64      0.96 o 
   2   3   9       13.68       10.69      1.20 o 
   3   3   9       20.08       18.29      1.75 o 
   4   3   9        8.70        8.30      1.09 o 
   5   3   9       23.55       23.40      1.47 o 
 -11   4   9        0.08        0.73      0.97 o 
 -10   4   9        0.25        1.54      0.85 o 
  -9   4   9       43.53       39.78      2.16 o 
  -8   4   9      175.07      172.23      2.86 o 
  -7   4   9       55.99       55.90      1.68 o 
  -6   4   9       86.42       89.28      1.94 o 
  -5   4   9        2.16        3.88      0.73 o 
  -4   4   9       34.75       31.39      1.32 o 
  -3   4   9       21.34       23.38      1.23 o 
  -2   4   9      308.55      308.53      3.44 o 
  -1   4   9        4.29        4.98      1.41 o 
   0   4   9        1.09        1.33      0.50 o 
   1   4   9        0.07        0.71      0.70 o 
   2   4   9       30.42       32.33      1.44 o 
   3   4   9        4.86        4.41      0.90 o 
   4   4   9       38.18       38.87      1.87 o 
   5   4   9        0.16       -1.03      1.03 o 
 -10   5   9        2.25        4.93      1.08 o 
  -9   5   9        4.33        1.10      1.03 o 
  -8   5   9       14.16       15.60      1.35 o 
  -7   5   9       76.01       73.77      4.12 o 
  -6   5   9       13.26       14.92      1.41 o 
  -5   5   9       16.09       15.87      1.14 o 
  -4   5   9        1.79        2.88      0.91 o 
  -3   5   9       10.29        7.89      1.29 o 
  -2   5   9        2.29        2.13      0.97 o 
  -1   5   9        9.81       11.84      1.12 o 
   0   5   9        8.49        7.15      0.71 o 
   1   5   9        2.01        1.64      0.91 o 
   2   5   9        6.86        7.49      1.45 o 
   3   5   9        4.73        4.91      1.09 o 
   4   5   9        9.66        5.83      1.16 o 
  -9   6   9        8.77        7.22      1.26 o 
  -8   6   9       39.85       39.12      1.88 o 
  -7   6   9       77.49       77.35      2.58 o 
  -6   6   9       14.87       15.55      1.26 o 
  -5   6   9        3.65        4.42      1.09 o 
  -4   6   9        0.04       -0.71      1.29 o 
  -3   6   9       64.44       60.32      1.97 o 
  -2   6   9       18.09       17.41      2.20 o 
  -1   6   9       25.85       23.78      1.43 o 
   0   6   9        0.16       -0.07      0.62 o 
   1   6   9        3.40        5.05      1.00 o 
   2   6   9        0.36        1.64      1.58 o 
  -6   7   9       12.95       12.73      2.62 o 
  -5   7   9       15.92       16.94      1.43 o 
  -4   7   9        2.02        2.49      1.25 o 
  -3   7   9        0.55        3.03      1.00 o 
  -2   7   9        0.45       -1.09      1.09 o 
  -1   7   9       22.37       24.64      1.53 o 
   0   7   9        0.27        1.52      0.73 o 
 -12   0  10        2.02        2.91      1.33 o 
 -10   0  10        2.67        5.23      1.25 o 
  -8   0  10      201.16      192.55      3.93 o 
  -6   0  10      104.75      118.38      2.92 o 
  -4   0  10      845.38      766.30      6.94 o 
  -2   0  10     2485.77     2320.99     50.70 o 
   0   0  10      133.12      135.68      5.01 o 
   2   0  10       30.72       34.91      1.91 o 
   4   0  10       60.49       60.98      2.58 o 
 -12   1  10        0.11       -0.28      0.88 o 
 -11   1  10        3.84        7.11      0.94 o 
 -10   1  10        0.82        0.40      0.79 o 
  -9   1  10       60.55       53.90      1.62 o 
  -8   1  10        7.34        7.86      0.88 o 
  -7   1  10       32.17       36.15      1.58 o 
  -6   1  10       12.86       10.29      0.85 o 
  -5   1  10       61.85       58.33      1.66 o 
  -4   1  10      155.00      152.40      4.05 o 
  -3   1  10       94.28      102.24      1.97 o 
  -2   1  10      465.39      485.14      8.87 o 
  -1   1  10      392.75      423.74      5.26 o 
   0   1  10       54.13       56.25      1.10 o 
   1   1  10       11.33       11.25      0.94 o 
   2   1  10       43.29       36.05      1.44 o 
   3   1  10       21.64       15.90      1.41 o 
   4   1  10       19.48       13.23      2.45 o 
   5   1  10       12.13        7.82      1.23 o 
 -12   2  10        1.51        1.89      0.97 o 
 -11   2  10        0.12        1.24      1.62 o 
 -10   2  10        4.56        5.60      0.93 o 
  -9   2  10       10.02        7.39      0.97 o 
  -8   2  10      159.47      159.03      2.60 o 
  -7   2  10        5.64        3.68      0.85 o 
  -6   2  10        0.80        1.37      1.12 o 
  -5   2  10      282.65      277.02      3.08 o 
  -4   2  10       28.90       31.43      1.18 o 
  -3   2  10     1097.45     1054.60      6.01 o 
  -2   2  10      267.89      254.67      3.05 o 
  -1   2  10      662.72      653.96      4.83 o 
   0   2  10        5.55        4.86      0.66 o 
   1   2  10        0.72       -0.77      1.49 o 
   2   2  10        1.11        1.08      0.83 o 
   3   2  10       39.48       38.69      1.53 o 
   4   2  10        2.47        1.30      1.62 o 
   5   2  10        0.78       -1.06      1.06 o 
 -11   3  10        7.35        8.37      1.12 o 
 -10   3  10        3.97        4.37      0.85 o 
  -9   3  10       33.40       33.63      1.47 o 
  -8   3  10       45.82       39.98      1.75 o 
  -7   3  10        2.98        4.32      1.74 o 
  -6   3  10        6.38        4.09      1.37 o 
  -5   3  10        0.09       -0.76      0.91 o 
  -4   3  10       32.08       30.80      2.00 o 
  -3   3  10      420.92      431.40      3.96 o 
  -2   3  10       70.07       75.26      1.79 o 
  -1   3  10       54.60       51.02      2.33 o 
   0   3  10       28.58       32.99      1.12 o 
   1   3  10        0.21        0.21      0.82 o 
   2   3  10       13.10       13.80      1.12 o 
   3   3  10       26.79       19.78      1.35 o 
   4   3  10       11.76        8.96      2.12 o 
 -11   4  10        4.74        6.56      1.25 o 
 -10   4  10        5.80        6.00      1.12 o 
  -9   4  10       23.34       21.53      1.35 o 
  -8   4  10       29.01       30.35      1.83 o 
  -7   4  10       87.75       84.84      3.37 o 
  -6   4  10       23.34       19.48      1.20 o 
  -5   4  10       27.62       32.04      1.99 o 
  -4   4  10      228.63      232.54      3.13 o 
  -3   4  10      205.31      198.47     11.91 o 
  -2   4  10      124.78      123.05      2.39 o 
  -1   4  10       59.25       50.47      2.20 o 
   0   4  10       75.02       70.87      2.27 o 
   1   4  10        6.50        8.01      1.06 o 
   2   4  10        2.08        4.03      0.91 o 
   3   4  10        0.31       -0.94      0.94 o 
 -10   5  10        0.06       -1.03      1.03 o 
  -9   5  10        3.26        3.41      1.06 o 
  -8   5  10       19.85       22.11      1.41 o 
  -7   5  10       64.41       66.76      3.12 o 
  -6   5  10        0.07       -0.51      0.97 o 
  -5   5  10        9.75       10.46      1.33 o 
  -4   5  10       44.39       45.16      1.79 o 
  -3   5  10       21.82       21.53      1.38 o 
  -2   5  10       63.34       65.11      2.08 o 
  -1   5  10        0.22        0.79      0.94 o 
   0   5  10        0.15        0.33      0.62 o 
   1   5  10        0.23        0.23      0.88 o 
   2   5  10        0.36        0.14      0.97 o 
  -8   6  10       11.45       11.15      1.32 o 
  -7   6  10       58.52       60.17      2.15 o 
  -6   6  10        4.92        8.88      1.25 o 
  -5   6  10       33.02       33.90      1.79 o 
  -4   6  10       62.12       62.88      2.03 o 
  -3   6  10        8.16        7.20      1.20 o 
  -2   6  10       30.99       33.06      1.56 o 
  -1   6  10        0.92       -0.07      1.03 o 
   0   6  10        2.96        2.59      0.73 o 
   1   6  10        7.07        5.32      1.23 o 
  -4   7  10        7.38        7.73      1.26 o 
  -3   7  10        3.38        2.82      2.16 o 
 -11   0  11        3.80        3.41      1.41 o 
  -9   0  11        1.64        4.24      1.33 o 
  -7   0  11      791.29      673.67      7.24 o 
  -5   0  11      441.84      431.30      5.56 o 
  -3   0  11        5.99        5.23      1.25 o 
  -1   0  11     1498.63     1492.90     10.80 o 
   1   0  11      155.57      136.51      3.59 o 
   3   0  11        3.95        5.40      1.41 o 
 -12   1  11       59.57       73.19      2.21 o 
 -11   1  11        3.63        3.91      1.03 o 
 -10   1  11       17.89       14.26      1.09 o 
  -9   1  11        3.01        1.97      0.82 o 
  -8   1  11        2.15        2.91      1.04 o 
  -7   1  11        0.23        2.39      0.79 o 
  -6   1  11        1.20        2.37      1.00 o 
  -5   1  11       62.53       68.63      1.71 o 
  -4   1  11      286.39      273.64     23.23 o 
  -3   1  11       48.43       50.82      1.91 o 
  -2   1  11        2.06        1.20      1.04 o 
  -1   1  11        0.47        3.08      1.87 o 
   0   1  11       36.96       36.22      1.03 o 
   1   1  11        0.46        1.58      1.16 o 
   2   1  11        0.84        0.37      0.85 o 
   3   1  11       19.33       22.11      1.44 o 
   4   1  11       24.87       28.32      1.64 o 
 -12   2  11        4.60        4.65      1.09 o 
 -11   2  11        3.14        1.90      0.99 o 
 -10   2  11        0.01        1.08      0.76 o 
  -9   2  11       28.71       36.34      1.41 o 
  -8   2  11       94.16       68.93      2.29 o 
  -7   2  11       49.09       42.79      1.50 o 
  -6   2  11      455.86      428.49      4.08 o 
  -5   2  11        4.24        5.65      1.16 o 
  -4   2  11       85.54       88.44      1.97 o 
  -3   2  11       59.64       58.68      4.41 o 
  -2   2  11      385.61      388.79     15.93 o 
  -1   2  11       91.09       93.60      2.12 o 
   0   2  11      424.42      418.84      3.01 o 
   1   2  11        4.41        5.48      0.93 o 
   2   2  11       19.42       16.53      2.41 o 
   3   2  11        3.53        5.21      0.96 o 
   4   2  11       25.87       27.03      2.53 o 
 -11   3  11        1.95        5.12      0.96 o 
 -10   3  11        7.91        8.17      1.04 o 
  -9   3  11        4.53        5.07      0.91 o 
  -8   3  11       13.35        9.14      2.08 o 
  -7   3  11        0.50        0.41      1.20 o 
  -6   3  11       39.26       44.67      1.56 o 
  -5   3  11       69.73       76.33      1.85 o 
  -4   3  11        1.54        2.34      1.70 o 
  -3   3  11       64.92       59.76      1.74 o 
  -2   3  11        7.62        7.47      1.05 o 
  -1   3  11       34.53       30.87      3.24 o 
   0   3  11       63.46       69.34      1.41 o 
   1   3  11        3.92        4.00      1.54 o 
   2   3  11       13.36       15.24      1.26 o 
   3   3  11        1.75        2.05      1.70 o 
 -10   4  11        2.69        3.29      0.99 o 
  -9   4  11       19.34       16.85      1.29 o 
  -8   4  11        0.00        0.14      0.85 o 
  -7   4  11       10.14        8.66      0.99 o 
  -6   4  11       21.00       19.16      1.29 o 
  -5   4  11       85.62       90.00      2.15 o 
  -4   4  11       38.83       40.40      1.58 o 
  -3   4  11       20.02       20.72      1.26 o 
  -2   4  11        2.92        6.76      1.08 o 
  -1   4  11       33.49       29.33      1.95 o 
   0   4  11       38.50       39.27      1.21 o 
   1   4  11       71.03       70.14      2.15 o 
   2   4  11       12.63       11.86      1.35 o 
  -9   5  11        0.05       -0.87      1.45 o 
  -8   5  11        1.01        1.91      1.00 o 
  -7   5  11        0.76        0.58      1.00 o 
  -6   5  11       35.89       40.08      2.95 o 
  -5   5  11        0.58       -0.05      1.20 o 
  -4   5  11       18.04       18.31      1.32 o 
  -3   5  11        0.94       -0.19      1.03 o 
  -2   5  11       51.59       49.94      1.91 o 
  -1   5  11       22.71       21.91      2.24 o 
   0   5  11        1.82        0.97      0.74 o 
   1   5  11        3.39        1.90      1.09 o 
  -7   6  11        0.80        2.16      1.45 o 
  -6   6  11        1.60        2.25      1.09 o 
  -5   6  11       12.47       12.58      1.38 o 
  -4   6  11        0.02        0.49      1.95 o 
  -3   6  11        0.88       -0.62      1.14 o 
  -2   6  11        3.87        6.52      1.20 o 
  -1   6  11        0.46       -0.76      1.05 o 
 -10   0  12        6.60        4.90      1.33 o 
  -8   0  12        0.82        1.99      1.08 o 
  -6   0  12      241.30      205.86      4.10 o 
  -4   0  12      146.01      146.43      3.50 o 
  -2   0  12       44.65       45.99      2.16 o 
   0   0  12        0.17       -0.13      1.08 o 
   2   0  12       16.61       20.19      1.83 o 
 -11   1  12       15.51       19.36      1.32 o 
 -10   1  12        3.47        4.36      0.99 o 
  -9   1  12       11.75       15.65      1.09 o 
  -8   1  12       19.85       17.83      3.78 o 
  -7   1  12       15.42       11.79      1.06 o 
  -6   1  12        4.36        2.82      0.85 o 
  -5   1  12       80.59       81.83      2.00 o 
  -4   1  12       19.35       16.64      1.16 o 
  -3   1  12       94.39       78.41      3.08 o 
  -2   1  12      106.23      100.95      2.18 o 
  -1   1  12       38.23       40.35      1.83 o 
   0   1  12        8.20        8.91      0.75 o 
   1   1  12       37.65       39.27      1.70 o 
   2   1  12        3.83        3.86      1.00 o 
   3   1  12        0.68        2.96      1.03 o 
 -11   2  12        0.02        0.54      0.93 o 
 -10   2  12        0.07       -0.04      1.25 o 
  -9   2  12        7.22        6.81      1.03 o 
  -8   2  12        3.02        3.48      1.37 o 
  -7   2  12       52.17       41.77      1.56 o 
  -6   2  12       33.78       26.04      1.35 o 
  -5   2  12      139.06      134.93      5.05 o 
  -4   2  12        4.64        6.26      0.94 o 
  -3   2  12       73.31       75.59      1.88 o 
  -2   2  12        4.95        6.73      0.90 o 
  -1   2  12        4.95        3.24      1.00 o 
   0   2  12       90.56       96.33      2.36 o 
   1   2  12       11.90       11.99      1.23 o 
   2   2  12        0.71        0.38      0.93 o 
 -10   3  12        6.64        8.09      2.08 o 
  -9   3  12        1.54        1.78      0.91 o 
  -8   3  12        7.86        6.88      1.06 o 
  -7   3  12        4.37        6.10      1.37 o 
  -6   3  12       26.34       24.65      1.38 o 
  -5   3  12       34.20       36.99      1.75 o 
  -4   3  12       59.01       57.26      2.50 o 
  -3   3  12       12.12       11.31      1.03 o 
  -2   3  12       26.17       27.38      1.41 o 
  -1   3  12       31.47       32.71      1.47 o 
   0   3  12       15.57       17.20      0.96 o 
   1   3  12       24.19       24.56      1.59 o 
   2   3  12        0.26       -0.03      2.20 o 
  -9   4  12        8.11        7.22      1.66 o 
  -8   4  12        7.28        5.70      1.05 o 
  -7   4  12        5.36        5.33      1.09 o 
  -6   4  12       20.66       20.60      1.38 o 
  -5   4  12       21.13       23.45      1.41 o 
  -4   4  12       48.13       51.79      3.28 o 
  -3   4  12        2.70        3.83      1.03 o 
  -2   4  12       12.88       14.62      1.23 o 
  -1   4  12       88.49       94.60      2.41 o 
   0   4  12       29.78       32.27      1.18 o 
   1   4  12       20.82       21.60      1.56 o 
  -8   5  12        0.53        0.96      1.62 o 
  -7   5  12        5.68        6.76      2.62 o 
  -6   5  12       16.86       14.96      1.38 o 
  -5   5  12        8.63        6.03      1.17 o 
  -4   5  12        7.35        8.33      1.50 o 
  -3   5  12        3.64        3.99      1.12 o 
  -2   5  12        0.63        0.21      1.66 o 
  -1   5  12        8.69       10.82      1.35 o 
 -11   0  13       15.29       18.11      2.08 o 
  -9   0  13        2.09        2.49      1.16 o 
  -7   0  13       23.41       21.19      1.75 o 
  -5   0  13      107.66      116.56      3.33 o 
  -3   0  13        0.62        0.91      1.08 o 
  -1   0  13       17.62       14.37      1.83 o 
   1   0  13        7.98        8.31      1.66 o 
 -11   1  13       11.32       11.80      1.99 o 
 -10   1  13        0.29        2.30      0.88 o 
  -9   1  13        1.13        2.11      0.91 o 
  -8   1  13        0.49        0.84      0.76 o 
  -7   1  13        0.00       -0.11      0.76 o 
  -6   1  13        0.33       -0.42      0.82 o 
  -5   1  13        1.25       -0.19      0.85 o 
  -4   1  13       13.53       15.75      1.09 o 
  -3   1  13        0.01       -0.76      0.76 o 
  -2   1  13       17.83       16.72      2.87 o 
  -1   1  13        1.50        1.30      0.93 o 
   0   1  13        6.16        5.65      0.76 o 
   1   1  13        0.17       -0.78      0.97 o 
 -10   2  13        6.08        6.02      1.12 o 
  -9   2  13        4.34        3.32      0.94 o 
  -8   2  13       11.27       11.51      1.03 o 
  -7   2  13        8.32        7.65      1.03 o 
  -6   2  13       58.63       60.63      1.85 o 
  -5   2  13        1.89        0.87      0.82 o 
  -4   2  13       33.61       36.81      2.66 o 
  -3   2  13        0.94        2.36      0.91 o 
  -2   2  13       17.02       15.83      1.23 o 
  -1   2  13       74.43       77.23      5.41 o 
   0   2  13       21.74       21.10      1.03 o 
   1   2  13       15.81       17.30      1.35 o 
  -9   3  13        0.01       -0.06      0.91 o 
  -8   3  13        2.12        1.19      0.97 o 
  -7   3  13        5.00        3.32      0.99 o 
  -6   3  13        1.39        0.33      1.16 o 
  -5   3  13        8.66       10.13      1.09 o 
  -4   3  13        1.99        2.78      0.88 o 
  -3   3  13        0.49        2.40      0.85 o 
  -2   3  13        1.86        1.76      0.99 o 
  -1   3  13       29.62       31.36      3.78 o 
   0   3  13        1.82        3.55      0.78 o 
  -8   4  13        2.27        1.51      1.03 o 
  -7   4  13       26.29       27.15      1.47 o 
  -6   4  13        6.05        4.41      1.03 o 
  -5   4  13       26.72       28.58      1.52 o 
  -4   4  13        0.01        1.11      1.20 o 
  -3   4  13        0.86        1.59      0.99 o 
  -2   4  13       31.16       33.34      1.70 o 
  -1   4  13       36.07       37.41      2.58 o 
  -8   0  14       17.30       17.70      1.74 o 
  -6   0  14       21.23       23.85      1.99 o 
  -4   0  14        0.52       -0.08      1.25 o 
  -2   0  14        0.01       -1.25      1.25 o 
  -9   1  14        0.07       -0.66      1.37 o 
  -8   1  14        2.27        2.09      0.97 o 
  -7   1  14       21.90       21.32      1.26 o 
  -6   1  14        0.07       -0.62      0.85 o 
  -5   1  14       16.39       19.06      1.29 o 
  -4   1  14        6.58        6.04      1.00 o 
  -3   1  14        0.00       -0.18      0.85 o 
  -2   1  14        0.24       -0.46      0.88 o 
  -1   1  14       13.80       15.98      1.41 o 
  -9   2  14        0.00       -0.24      0.97 o 
  -8   2  14       24.49       27.66      1.50 o 
  -7   2  14        0.90        0.90      0.91 o 
  -6   2  14        9.90        7.63      1.12 o 
  -5   2  14        0.86        1.04      0.88 o 
  -4   2  14        1.06       -0.61      0.91 o 
  -3   2  14        0.03        0.58      1.74 o 
  -2   2  14       13.72       14.26      1.26 o 
  -1   2  14       30.51       38.71      1.73 o 
  -8   3  14        3.03        4.15      1.49 o 
  -7   3  14        1.63        1.24      0.96 o 
  -6   3  14        4.38        1.47      1.09 o 
  -5   3  14        1.00        2.12      1.05 o 
  -4   3  14        0.01       -0.33      1.20 o 
  -3   3  14        7.12       11.79      2.08 o 
  -7   0  15        6.68       10.22      1.66 o 
  -5   0  15        0.94        4.90      1.49 o 
  -7   1  15        0.64        0.14      0.91 o 
  -6   1  15        1.95        2.28      1.03 o 
  -5   1  15        2.17        3.87      1.03 o 
  -4   1  15       21.48       27.28      1.50 o 
                                                 
